# Supplementary material for: Accelerated Weathering Increases the Release of Toxic Leachates from Microplastic Particles as Demonstrated through Altered Toxicity to the Green Algae Raphidocelis subcapitata
Source: Toxics. 2021 Aug 5;9(8):185. doi: 10.3390/toxics9080185 (PMC8402562; doi:10.3390/toxics9080185)
Supplement: Supplementary file 1 [file toxics-09-00185-s001.zip]

Archive with 1 entries (1 files):
- toxics-1304736-supplementary.pdf
